# Supplementary material for: Bycatch in Cetaceans from the North-Western Mediterranean Sea: Retrospective Study of Lesions and Utility of Bycatch Criteria
Source: Vet Sci. 2025 Jul 29;12(8):711. doi: 10.3390/vetsci12080711 (PMC12390030; doi:10.3390/vetsci12080711)
Supplement: Supplementary file 1 [file vetsci-12-00711-s001.zip]

Archive with 1 entries (1 files):
- vetsci-3694343-supplementary.xlsx
