# Supplementary material for: Bycatch in Cetaceans from the North-Western Mediterranean Sea: Retrospective Study of Lesions and Utility of Bycatch Criteria
Source: Vet Sci. 2025 Jul 29;12(8):711. doi: 10.3390/vetsci12080711 (PMC12390030; doi:10.3390/vetsci12080711)
Supplement: Supplementary file 1 [file vetsci-12-00711-s001.zip › vetsci-3694343-supplementary.xlsx]

## Sheet: Table S1
ID	Diagnosis	Cause of death category	Infectious Yes/no	Bycatch yes/no	Municipality	Comarca	Província	Species	Year	Season	Month	Before/After CT scan	Sex	Age	Status (A/D)	CT performed (Y/N)	Body condition	Recent Feeding	Absence of disease	Good nutrition	Evidence marks of fishing gears	Evidence of gas embolism	PUE TC	PUE Gross	PUE Histology	Amputation/sharp incisions	Head fractures (cranium, mandible)	Selective loss teeth	Foamy fluid in trachea and bronchi	Fishing gear or hooks	Ocular redness	All Criteria fulfilled	Minor criteria	Major criteria
N-00555-12	Bycatch	Bycatch	0	1	Prat de Llobregat, El	Baix Llobregat	Barcelona	Stenella coeruleoalba	2012	W	12	before	M	Juvenile	D	0	Good	1	0	1	0	1	0	1	1	0	0	0	0	0	0	3	0	3
N-00556-12	Bycatch	Bycatch	0	1	Castelldefels	Baix Llobregat	Barcelona	Stenella coeruleoalba	2012	W	12	before	F	Adult	D	0	Good	1	0	1	0	1	0	0	1	0	0	0	0	0	1	4	0	4
N-00083-12	Bycatch	Bycatch	0	1	Vila-seca	Tarragonès	Tarragona	Stenella coeruleoalba	2012	W	2	before	F	Adult	D	0	Good	0	1	1	1	0	0	NA	NA	0	0	1	0	0	0	4	1	3
N-00121-12	Bycatch	Bycatch	0	1	Vilanova i la Geltrú	Garraf	Barcelona	Tursiops truncatus	2012	Sp	3	before	F	Adult	D	0	Good	1	1	1	1	0	0	NA	NA	0	0	0	0	0	0	4	0	4
N-00156-12	Bycatch	Bycatch	0	1	Vilanova i la Geltrú	Garraf	Barcelona	Stenella coeruleoalba	2012	Sp	3	before	M	Adult	D	0	Good	1	1	1	1	0	0	NA	NA	0	0	0	0	0	0	4	0	4
N-00157-12	Bycatch	Bycatch	0	1	Santa Cristina d'Aro	Baix Empordà	Girona	Stenella coeruleoalba	2012	Sp	3	before	F	Adult	D	0	Emaciated	1	1	0	1	0	0	NA	NA	0	0	1	0	0	0	4	1	3
N-00168-12	Bycatch	Bycatch	0	1	Port de la Selva, El	Alt Empordà	Girona	Stenella coeruleoalba	2012	Sp	3	before	F	Adult	D	0	Good	1	1	1	1	0	0	NA	NA	0	0	0	0	0	0	4	0	4
N-00176-12	Bycatch	Bycatch	0	1	Pineda de Mar	Maresme	Barcelona	Stenella coeruleoalba	2012	Sp	3	before	M	Adult	D	0	Good	1	1	1	1	0	0	NA	NA	1	1	0	0	0	0	6	1	5
N-00226-12	Bycatch	Bycatch	0	1	Tossa de Mar	La Selva	Girona	Stenella coeruleoalba	2012	Sp	4	before	F	Adult	D	0	Good	1	1	1	0	0	0	NA	NA	0	0	0	0	0	0	3	0	3
N-00442-12	Bycatch	Bycatch	0	1	Llançà	Alt Empordà	Girona	Tursiops truncatus	2012	A	10	before	F	Adult	D	0	Good	1	1	1	0	0	0	NA	NA	1	0	0	1	0	0	4	0	4
N-00541-12	Bycatch	Bycatch	0	1	Castelldefels	Baix Llobregat	Barcelona	Grampus griseus	2012	W	12	before	F	Adult	D	0	Good	1	1	1	0	0	0	NA	NA	0	0	0	1	0	0	3	0	3
N-00120-12	Encephalomalacia	Non-infectious	0	0	Deltebre	Baix Ebre	Tarragona	Stenella coeruleoalba	2012	Sp	3	before	F	Adult	D	0	Poor	0	0	0	0	0	0	NA	NA	0	0	0	0	0	0	0	0	0
N-00146-12	Unknown	Unknown	0	U	Ampolla, L'	Baix Ebre	Tarragona	Stenella coeruleoalba	2012	Sp	3	before	F	Adult	D	0	Emaciated	0	1	0	0	0	0	NA	NA	0	0	0	0	0	0	1	0	1
N-00225-12	Unknown	Unknown	0	U	Mataró	Maresme	Barcelona	Stenella coeruleoalba	2012	Sp	4	before	M	Adult	D	0	Poor	0	1	0	0	0	0	NA	NA	0	0	0	0	0	0	1	0	1
N-00275-12	Mycotic meningoencephalitis	Infectious	1	0	Badalona	Barcelonès	Barcelona	Tursiops truncatus	2012	Sp	5	before	M	Adult	D	0	Good	0	0	1	0	0	0	NA	NA	0	0	0	1	0	0	1	0	1
N-00301-12	Neurobrucellosis	Infectious	1	0	Cunit	Baix Penedès	Tarragona	Stenella coeruleoalba	2012	Su	6	before	F	Juvenile	A	1	Poor	0	0	0	0	0	0	NA	NA	0	0	0	0	0	0	0	0	0
N-00330-12	Unknown	Unknown	0	U	Sant Jaume d'Enveja	Montsià	Tarragona	Stenella coeruleoalba	2012	Su	7	before	F	Adult	D	0	Good	0	1	1	0	0	0	NA	NA	0	0	0	0	0	0	2	0	2
N-00567-12	Pneumothorax	Non-infectious	0	0	Sant Pol de Mar	Maresme	Barcelona	Stenella coeruleoalba	2012	W	12	before	M	Juvenile	D	0	Good	0	0	1	0	0	0	NA	NA	0	0	0	1	0	0	1	0	1
N-00019-13	Mother-calf separation	Non-infectious	0	0	Gavà	Baix Llobregat	Barcelona	Stenella coeruleoalba	2013	W	1	before	M	Calf	D	0	Good	0	1	1	0	0	0	NA	NA	0	0	0	0	0	0	2	0	2
N-00255-13	Septicaemia	Infectious	1	0	Sant Pol de Mar	Maresme	Barcelona	Grampus griseus	2013	Su	7	before	M	Calf	A	0	Good	0	0	1	0	0	0	NA	NA	0	0	0	0	0	0	1	0	1
N-00281-13	Sinusitis (Crassicauda grampicola)	Infectious	1	0	Calafell	Baix Penedès	Tarragona	Grampus griseus	2013	Su	8	before	M	Adult	A	0	Poor	0	0	0	0	0	0	NA	NA	0	0	0	1	0	0	0	0	0
N-00009-14	Bycatch	Bycatch	0	1	Palamós	Baix Empordà	Girona	Stenella coeruleoalba	2014	W	1	before	F	Adult	A	0	Good	1	1	1	0	0	0	NA	NA	0	0	0	0	0	1	4	0	4
N-00291-14	Bycatch	Bycatch	0	1	Roda de Berà	Tarragonès	Tarragona	Stenella coeruleoalba	2014	A	9	before	F	Calf	A	0	Good	0	1	1	0	0	0	NA	NA	0	0	0	1	0	0	2	0	2
N-00352-14	Bycatch	Bycatch	0	1	Roda de Berà	Tarragonès	Tarragona	Stenella coeruleoalba	2014	A	10	before	M	Juvenile	D	0	Good	1	1	1	0	0	0	NA	NA	0	0	0	0	0	0	3	0	3
N-00370-14	Bycatch	Bycatch	0	1	Castelldefels	Baix Llobregat	Barcelona	Stenella coeruleoalba	2014	A	11	before	M	Adult	D	0	Good	1	1	1	0	0	0	NA	NA	0	0	0	0	0	0	3	0	3
N-00197-14	Meningitis	Infectious	0	0	Vila-seca	Tarragonès	Tarragona	Stenella coeruleoalba	2014	Su	6	before	M	Juvenile	A	0	Good	0	0	1	0	0	0	NA	NA	0	0	0	0	0	0	1	0	1
N-00355-14	Mother-calf separation	Non-infectious	0	0	Prat de Llobregat, El	Baix Llobregat	Barcelona	Stenella coeruleoalba	2014	A	11	before	F	Calf	D	0	Emaciated	0	1	0	0	0	0	NA	NA	0	0	0	1	0	0	1	0	1
N-00029-15	Hepatic sarcocysticercosis/Pneumothorax	Non-infectious	0	0	Port de la Selva, El	Alt Empordà	Girona	Stenella coeruleoalba	2015	W	1	before	M	Adult	A	0	Good	0	0	1	0	0	0	NA	NA	0	0	0	0	0	0	1	0	1
N-00068-15	Protozoa	Infectious	1	0	Vila-seca	Tarragonès	Tarragona	Stenella coeruleoalba	2015	W	2	before	F	Adult	A	0	Good	0	0	1	0	0	0	NA	NA	0	0	1	0	0	0	2	1	1
N-00049-15	Septicaemia	Infectious	1	0	Vendrell, El	Baix Penedès	Tarragona	Stenella coeruleoalba	2015	W	2	before	F	Adult	D	0	Good	0	0	1	0	0	0	NA	NA	0	0	0	1	0	0	1	0	1
N-00286-15	Mother-calf separation	Non-infectious	0	0	Barcelona	Barcelonès	Barcelona	Stenella coeruleoalba	2015	Su	8	before	F	Calf	A	0	Poor	0	1	0	0	0	0	NA	NA	0	0	0	1	0	0	1	0	1
N-00366-15	Mother-calf separation	Non-infectious	0	0	Tarragona	Tarragonès	Tarragona	Balaenoptera physalus	2015	A	11	before	M	Calf	A	0	Poor	0	1	0	0	0	0	NA	NA	0	0	0	1	0	0	1	0	1
N-00407-15	Septicaemia	Infectious	1	0	Deltebre	Baix Ebre	Tarragona	Stenella coeruleoalba	2015	W	12	before	M	Adult	D	1	Good	0	0	1	0	0	0	NA	NA	0	0	0	0	0	0	1	0	1
N-00408-15	Unknown	Unknown	0	U	Deltebre	Baix Ebre	Tarragona	Stenella coeruleoalba	2015	W	12	before	M	Adult	A	1	Good	0	1	1	0	0	0	NA	NA	0	0	0	0	0	0	2	0	2
N-00005-16	Bycatch	Bycatch	0	1	Arenys de Mar	Maresme	Barcelona	Stenella coeruleoalba	2016	W	1	before	F	Adult	D	0	Good	1	1	1	0	0	0	NA	NA	0	0	0	0	0	1	4	0	4
N-00248-16	Bycatch	Bycatch	0	1	Vendrell, El	Baix Penedès	Tarragona	Tursiops truncatus	2016	Su	6	before	M	Juvenile	D	0	Good	1	1	1	0	0	0	NA	NA	1	0	0	1	0	0	4	0	4
N-00022-16	Discospondilitis	Infectious	1	0	Callela	Maresme	Barcelona	Stenella coeruleoalba	2016	W	1	before	M	Adult	A	1	Poor	0	0	0	0	0	0	NA	NA	0	0	1	0	0	0	1	1	0
N-00075-16	Sinusitis (Crassicauda grampicola)	Infectious	1	0	Vendrell, El	Baix Penedès	Tarragona	Grampus griseus	2016	W	2	before	F	Adult	A	0	Poor	0	0	0	0	0	0	NA	NA	0	0	0	1	0	0	0	0	0
N-00109-16	Sinusitis (Crassicauda grampicola)	Infectious	1	0	Deltebre	Baix Ebre	Tarragona	Grampus griseus	2016	Sp	3	before	M	Adult	A	0	Poor	0	0	0	0	0	0	NA	NA	0	0	0	1	0	0	0	0	0
N-00144-16	Sinusitis (Crassicauda grampicola)	Infectious	1	0	Sant Jaume d'Enveja	Montsià	Tarragona	Grampus griseus	2016	Sp	4	before	M	Adult	A	0	Good	0	0	1	0	0	0	NA	NA	0	0	0	1	0	0	1	0	1
N-00260-16	Neurobrucellosis	Infectious	1	0	Sant Carles de la Ràpita	Montsià	Tarragona	Stenella coeruleoalba	2016	Su	6	before	F	Juvenile	D	0	Emaciated	0	0	0	0	0	0	NA	NA	0	0	0	1	0	0	0	0	0
N-00280-16	Unknown	Unknown	0	U	Deltebre	Baix Ebre	Tarragona	Grampus griseus	2016	Su	7	before	M	Adult	D	0	Good	0	1	1	0	0	0	NA	NA	0	0	0	0	0	0	2	0	2
N-00298-16	Septicaemia	Infectious	1	0	Gavà	Baix Llobregat	Barcelona	Grampus griseus	2016	Su	7	before	M	Calf	A	0	Good	0	0	1	0	0	0	NA	NA	0	0	0	0	0	0	1	0	1
N-00319-16	Morbillivirus (+ Neurobrucellosis)	Infectious	1	0	Tarragona	Tarragonès	Tarragona	Stenella coeruleoalba	2016	A	9	before	F	Juvenile	A	1	Poor	0	0	0	0	0	0	NA	NA	0	0	0	0	0	0	0	0	0
N-00419-16	Trauma	Non-infectious	0	0	Port de la Selva, El	Alt Empordà	Girona	Stenella coeruleoalba	2016	A	11	before	M	Juvenile	D	0	Good	0	1	1	0	0	0	NA	NA	0	0	0	0	0	0	2	0	2
N-00509-17	Bycatch	Bycatch	0	1	Tarragona	Tarragonès	Tarragona	Stenella coeruleoalba	2017	A	10	before	M	Adult	D	0	Good	1	1	1	1	0	0	NA	NA	0	0	0	0	0	1	5	0	5
N-00604-17	Bycatch	Bycatch	0	1	Begur	Baix Empordà	Girona	Stenella coeruleoalba	2017	W	12	before	M	Adult	D	0	Good	1	0	1	1	0	0	NA	NA	1	0	0	0	0	0	4	0	4
N-00044-17	Morbillivirus	Infectious	1	0	Sitges	Garraf	Barcelona	Stenella coeruleoalba	2017	W	2	before	M	Juvenile	D	0	Good	0	0	1	0	0	0	NA	NA	0	0	0	0	0	0	1	0	1
N-00045-17	Morbillivirus	Infectious	1	0	Gavà	Baix Llobregat	Barcelona	Stenella coeruleoalba	2017	W	2	before	F	Juvenile	D	0	Good	0	0	1	0	0	0	NA	NA	0	0	0	1	0	0	1	0	1
N-00046-17	Morbillivirus	Infectious	1	0	Tarragona	Tarragonès	Tarragona	Stenella coeruleoalba	2017	W	2	before	F	Juvenile	D	0	Good	0	0	1	0	0	0	NA	NA	0	0	0	1	0	0	1	0	1
N-00077-17	Morbillivirus	Infectious	1	0	Arenys de Mar	Maresme	Barcelona	Stenella coeruleoalba	2017	W	2	before	F	Adult	A	1	Good	0	0	1	0	0	0	NA	NA	0	0	0	0	0	0	1	0	1
N-00168-17	Neurobrucellosis	Infectious	1	0	Escala, L'	Alt Empordà	Girona	Stenella coeruleoalba	2017	Sp	4	before	M	Adult	A	0	Good	0	0	1	0	0	0	NA	NA	0	0	0	0	0	0	1	0	1
N-00169-17	Unknown	Unknown	0	U	Escala, L'	Alt Empordà	Girona	Delphinus delphis	2017	Sp	4	before	M	Juvenile	A	0	Good	0	1	1	0	0	0	NA	NA	0	0	1	0	0	0	3	1	2
N-00384-17	Mother-calf separation	Non-infectious	0	0	Sitges	Garraf	Barcelona	Stenella coeruleoalba	2017	Su	8	before	M	Calf	A	0	Good	0	1	1	0	0	0	NA	NA	0	0	0	0	0	0	2	0	2
N-00466-17	Morbillivirus	Infectious	1	0	Sant Carles de la Ràpita	Montsià	Tarragona	Stenella coeruleoalba	2017	Su	8	before	M	Adult	D	0	Poor	0	0	0	0	0	0	NA	NA	0	0	1	0	0	0	1	1	0
N-00454-17	Morbillivirus	Infectious	1	0	Malgrat de Mar	Maresme	Barcelona	Stenella coeruleoalba	2017	A	9	before	M	Juvenile	A	0	Poor	0	0	0	0	0	0	NA	NA	0	0	-	0	0	0	0	0	0
N-00488-17	Morbillivirus	Infectious	1	0	Viladecans	Baix Llobregat	Barcelona	Stenella coeruleoalba	2017	A	9	before	M	Adult	A	0	Poor	0	0	0	0	0	0	NA	NA	0	0	-	1	0	0	0	0	0
N-00497-17	Morbillivirus	Infectious	1	0	Tarragona	Tarragonès	Barcelona	Stenella coeruleoalba	2017	A	10	before	F	Adult	D	0	Good	0	0	1	0	0	0	NA	NA	0	0	0	0	0	0	1	0	1
N-00523-17	Septicaemia	Infectious	1	0	Prat de Llobregat, El	Baix Llobregat	Barcelona	Stenella coeruleoalba	2017	A	10	before	M	Calf	D	0	Good	0	0	1	0	0	0	NA	NA	0	0	0	1	0	0	1	0	1
N-00557-17	Encephalomalacia	Non-infectious	0	0	Pals	Baix Empordà	Girona	Stenella coeruleoalba	2017	A	11	before	F	Adult	A	0	Good	0	0	1	0	0	0	NA	NA	0	0	0	0	0	0	1	0	1
N-00591-17	Mother-calf separation	Non-infectious	0	0	Barcelona	Barcelonès	Barcelona	Stenella coeruleoalba	2017	W	12	before	F	Calf	D	0	Good	0	1	1	0	0	0	NA	NA	0	0	0	0	0	1	3	0	3
N-00620-17	Unknown	Unknown	0	U	Vilanova i la Geltrú	Garraf	Barcelona	Stenella coeruleoalba	2017	W	12	before	M	Adult	A	0	Good	0	1	1	0	0	0	NA	NA	0	0	0	0	0	0	2	0	2
N-00021-18	Bycatch	Bycatch	0	1	Palafrugell	Baix Empordà	Girona	Stenella coeruleoalba	2018	W	1	after	M	Adult	D	0	Good	1	1	1	0	1	0	1	1	0	0	0	0	0	0	4	0	4
N-00145-18	Bycatch	Bycatch	0	1	Palamós	Baix Empordà	Girona	Stenella coeruleoalba	2018	Sp	3	after	F	Adult	D	0	Good	1	1	1	0	1	0	0	1	0	0	0	1	0	0	4	0	4
N-00375-18	Bycatch	Bycatch	0	1	Tarragona	Tarragonès	Tarragona	Stenella coeruleoalba	2018	A	9	after	M	Adult	D	1	Good	1	1	1	1	1	1	1	1	0	0	0	0	0	1	6	0	6
N-00042-18	Bycatch	Bycatch	0	1	Gavà	Baix Llobregat	Barcelona	Stenella coeruleoalba	2018	W	1	after	M	Adult	D	0	Good	1	1	1	0	0	0	NA	NA	0	0	0	0	0	1	4	0	4
N-00065-18	Bycatch	Bycatch	0	1	Salou	Tarragonès	Tarragona	Stenella coeruleoalba	2018	W	2	after	F	Adult	D	0	Good	1	1	1	1	0	0	NA	NA	0	0	0	0	0	1	5	0	5
N-00001-18	Morbillivirus	Infectious	1	0	Arenys de Mar	Maresme	Barcelona	Stenella coeruleoalba	2018	W	1	after	F	Adult	A	0	Poor	0	0	0	0	0	0	NA	NA	0	0	0	0	0	0	0	0	0
N-00005-18	Mother-calf separation	Non-infectious	0	0	Roda de Berà	Tarragonès	Tarragona	Stenella coeruleoalba	2018	W	1	after	F	Calf	D	0	Poor	0	1	0	0	0	0	NA	NA	0	0	0	1	0	0	1	0	1
N-00077-18	Meningoencephalitis	Infectious	1	0	Deltebre	Baix Ebre	Tarragona	Stenella coeruleoalba	2018	W	2	after	M	Adult	D	0	Good	1	0	1	0	0	0	NA	NA	0	0	1	1	0	0	3	1	2
N-00161-18	Mother-calf separation	Non-infectious	0	0	Vendrell, El	Baix Penedès	Tarragona	Stenella coeruleoalba	2018	Sp	4	after	F	Calf	D	0	Emaciated	0	1	0	0	0	0	NA	NA	0	0	0	0	0	0	1	0	1
N-00232-18	Morbillivirus	Infectious	1	0	Tarragona	Tarragonès	Tarragona	Stenella coeruleoalba	2018	Sp	5	after	F	Juvenile	A	0	Poor	0	0	0	0	0	0	NA	NA	0	0	0	1	0	0	0	0	0
N-00274-18	Neurobrucellosis	Infectious	1	0	Sant Jaume d'Enveja	Montsià	Tarragona	Stenella coeruleoalba	2018	Su	6	after	M	Juvenile	A	0	Poor	0	0	0	0	0	0	NA	NA	0	0	0	1	0	0	0	0	0
N-00292-18	Morbillivirus	Infectious	1	0	Tarragona	Tarragonès	Tarragona	Stenella coeruleoalba	2018	Su	7	after	F	Adult	D	0	Emaciated	1	0	0	0	0	0	NA	NA	0	0	1	0	0	0	2	1	1
N-00293-18	Morbillivirus	Infectious	1	0	Tarragona	Garraf	Barcelona	Stenella coeruleoalba	2018	Su	7	after	F	Adult	A	0	Good	0	0	1	0	0	0	NA	NA	0	0	0	0	0	0	1	0	1
N-00329-18	Encephalomalacia	Non-infectious	0	0	Viladecans	Baix Llobregat	Barcelona	Stenella coeruleoalba	2018	Su	8	after	M	Adult	A	0	Good	0	0	1	0	0	0	NA	NA	0	0	1	0	0	0	2	1	1
N-00362-18	Morbillivirus	Infectious	1	0	Deltebre	Baix Ebre	Tarragona	Stenella coeruleoalba	2018	A	9	after	M	Adult	A	0	Good	0	0	1	0	0	0	NA	NA	0	0	0	0	0	1	2	0	2
N-00392-18	Septicaemia	Infectious	1	0	Cadaqués	Alt Empordà	Girona	Stenella coeruleoalba	2018	A	9	after	M	Adult	A	0	Poor	0	0	0	0	0	0	NA	NA	0	0	1	0	0	0	1	1	0
N-00461-18	Unknown	Unknown	0	U	Port de la Selva, El	Alt Empordà	Girona	Stenella coeruleoalba	2018	A	11	after	M	Juvenile	A	0	Poor	0	1	0	0	0	0	NA	NA	0	0	0	0	0	0	1	0	1
N-00511-18	Unknown	Unknown	0	U	Calafell	Baix Penedès	Tarragona	Stenella coeruleoalba	2018	W	12	after	F	Adult	A	0	Poor	0	1	0	0	0	0	NA	NA	0	0	1	0	0	0	2	1	1
N-00521-18	Unknown	Unknown	0	U	Barcelona	Barcelonès	Barcelona	Tursiops truncatus	2018	W	12	after	F	Juvenile	A	0	Poor	0	0	0	0	0	0	NA	NA	0	0	0	1	0	0	0	0	0
N-00414-19	Bycatch	Bycatch	0	1	Escala, L'	Alt Empordà	Girona	Stenella coeruleoalba	2019	A	11	after	F	Adult	D	0	Good	0	1	1	1	1	0	0	1	0	1	0	1	0	0	5	1	4
N-00177-19	Trauma	Vessel strike	0	0	Tossa de Mar	La Selva	Girona	Ziphius cavirostris	2019	Sp	4	after	M	Adult	D	0	Good	1	1	1	0	0	0	NA	NA	0	0	0	0	0	0	3	0	3
N-00258-19	Peritonitis	Infectious	1	0	Roda de Berà	Tarragonès	Tarragona	Stenella coeruleoalba	2019	Su	6	after	F	Adult	D	0	Good	0	0	1	0	0	0	NA	NA	0	0	0	0	0	0	1	0	1
N-00312-19	Mother-calf separation	Non-infectious	0	0	Sant Andreu de Llavaneres	Maresme	Barcelona	Grampus griseus	2019	Su	8	after	F	Calf	A	0	Good	0	1	1	0	0	0	NA	NA	0	0	0	1	0	0	2	0	2
N-00314-19	Neurobrucellosis	Infectious	1	0	Cubelles	Garraf	Barcelona	Stenella coeruleoalba	2019	A	9	after	F	Juvenile	A	0	Good	0	0	1	0	0	0	NA	NA	0	0	0	0	0	0	1	0	1
N-00361-19	Morbillivirus	Infectious	1	0	Lloret de Mar	La Selva	Girona	Stenella coeruleoalba	2019	A	10	after	M	Adult	A	0	Poor	0	0	0	0	0	0	NA	NA	0	0	0	0	0	0	0	0	0
N-00368-19	Neurobrucellosis	Infectious	1	0	Salou	Tarragonès	Tarragona	Stenella coeruleoalba	2019	A	10	after	M	Juvenile	A	0	Poor	0	0	0	0	0	0	NA	NA	0	0	0	0	0	0	0	0	0
N-00090-20	Bycatch	Bycatch	0	1	Sant Carles de la Ràpita	Montsià	Tarragona	Tursiops truncatus	2020	Sp	4	after	M	Juvenile	D	0	Good	1	1	1	0	1	0	1	1	0	0	0	0	0	0	4	0	4
N-00179-20	Bycatch	Bycatch	0	1	Sant Carles de la Ràpita	Montsià	Tarragona	Tursiops truncatus	2020	A	9	after	F	Adult	D	0	Good	1	1	1	1	1	0	0	1	0	0	0	0	0	0	5	0	5
N-00278-20	Bycatch	Bycatch	0	1	Palafrugell	Baix Empordà	Girona	Stenella coeruleoalba	2020	A	11	after	M	Adult	D	0	Good	0	1	1	1	1	0	1	1	0	0	0	0	0	0	4	0	4
N-00328-20	Bycatch	Bycatch	0	1	Blanes	La Selva	Girona	Stenella coeruleoalba	2020	W	12	after	M	Juvenile	D	1	Good	1	1	1	0	1	1	1	1	0	0	0	0	0	0	4	0	4
N-00064-20	Meningoencephalitis	Infectious	1	0	Torroella de Montgrí	Baix Empordà	Girona	Stenella coeruleoalba	2020	W	2	after	F	Adult	A	0	Good	0	0	1	0	0	0	NA	NA	0	0	0	0	0	0	1	0	1
N-00118-20	Pancreatic necrosis, trematodes	Infectious	1	0	Calafell	Baix Penedès	Tarragona	Stenella coeruleoalba	2020	Su	7	after	M	Juvenile	D	0	Good	0	0	1	0	0	0	NA	NA	0	0	0	1	0	0	1	0	1
N-00129-20	Meningoencephalitis	Infectious	0	0	Deltebre	Baix Ebre	Tarragona	Stenella coeruleoalba	2020	Su	7	after	M	Juvenile	A	0	Good	0	0	1	1	0	0	NA	NA	0	0	0	0	0	0	2	0	2
N-00218-20	Encephalomalacia	Non-infectious	0	0	Deltebre	Baix Ebre	Tarragona	Stenella coeruleoalba	2020	A	10	after	F	Adult	A	0	Poor	0	0	0	0	0	0	NA	NA	0	0	0	0	0	0	0	0	0
N-00242-20	Unknown	Unknown	0	U	Calafell	Baix Penedès	Tarragona	Stenella coeruleoalba	2020	A	11	after	F	Adult	A	0	Poor	0	1	0	0	0	0	NA	NA	0	0	0	1	0	0	1	0	1
N-00307-20	Unknown	Unknown	0	U	Cadaqués	Alt Empordà	Girona	Stenella coeruleoalba	2020	W	12	after	F	Calf	D	0	Good	0	1	1	0	0	0	NA	NA	0	0	0	1	0	0	2	0	2
N-00065-21	Bycatch	Bycatch	0	1	Roses	Alt Empordà	Girona	Tursiops truncatus	2021	W	2	after	F	Juvenile	D	1	Good	0	1	1	1	1	1	0	1	0	0	1	0	0	0	5	1	4
N-00095-21	Bycatch	Bycatch	0	1	Santa Susanna	Maresme	Barcelona	Stenella coeruleoalba	2021	W	2	after	F	Juvenile	D	0	Good	1	1	1	0	1	0	1	1	0	0	0	0	0	0	4	0	4
N-00124-21	Bycatch	Bycatch	0	1	Lloret de Mar	La Selva	Girona	Stenella coeruleoalba	2021	Sp	3	after	F	Adult	D	1	Good	1	1	1	1	1	1	1	1	0	0	0	0	0	0	5	0	5
N-00163-21	Bycatch	Bycatch	0	1	La Ràpita	Montsià	Tarragona	Tursiops truncatus	2021	Sp	4	after	M	Juvenile	D	0	Good	1	1	1	1	1	0	0	1	0	0	0	1	0	0	5	0	5
N-00465-21	Bycatch	Bycatch	0	1	Tamarit	Tarragonès	Tarragona	Stenella coeruleoalba	2021	A	11	after	F	Adult	D	1	Good	1	1	1	1	1	1	1	1	0	0	0	0	0	0	5	0	5
N-00115-21	Bycatch	Bycatch	0	1	Vendrell, El	Baix Penedès	Tarragona	Stenella coeruleoalba	2021	Sp	3	after	M	Adult	D	0	Good	1	1	1	0	0	0	NA	NA	0	0	1	1	0	0	4	1	3
N-00023-21	Morbillivirus	Infectious	1	0	Prat de Llobregat, El	Baix Llobregat	Barcelona	Globicephala melas	2021	W	1	after	F	Juvenile	D	1	Poor	1	0	0	0	0	0	NA	NA	0	0	0	0	0	0	1	0	1
N-00028-21	Pneumothorax	Non-infectious	0	0	Sant Pol de Mar	Maresme	Barcelona	Stenella coeruleoalba	2021	W	1	after	F	Juvenile	D	1	Good	0	0	1	0	0	0	NA	NA	0	0	0	0	0	0	1	0	1
N-00034-21	Sinusitis caused by Crassicauda grampicola	Infectious	1	0	Amposta	Montsià	Tarragona	Grampus griseus	2021	W	1	after	F	Adult	D	0	Poor	0	0	0	0	0	0	NA	NA	0	0	0	1	0	0	0	0	0
N-00076-21	Unknown	Unknown	0	U	Vendrell, El	Baix Penedès	Tarragona	Stenella coeruleoalba	2021	W	2	after	M	Adult	D	1	Poor	1	1	0	0	0	0	NA	NA	0	0	0	0	0	1	3	0	3
N-00077-21	Mother-calf separation	Non-infectious	0	0	Palafrugell	Baix Empordà	Girona	Stenella coeruleoalba	2021	W	2	after	M	Calf	D	0	Good	1	1	1	0	0	0	NA	NA	0	0	0	0	0	0	3	0	3
N-00092-21	Unknown	Unknown	0	U	Sant Pere Pescador	Alt Empordà	Girona	Stenella coeruleoalba	2021	W	2	after	F	Adult	D	1	Good	1	1	1	0	0	0	NA	NA	0	0	0	0	0	0	3	0	3
N-00101-21	Mother-calf separation	Non-infectious	0	0	Palamós	Baix Empordà	Girona	Stenella coeruleoalba	2021	W	2	after	M	Calf	D	0	Good	0	1	1	0	0	0	NA	NA	0	0	0	0	0	0	2	0	2
N-00102-21	Pneumothorax	Non-infectious	0	0	Montroig del Camp	Baix Camp	Tarragona	Stenella coeruleoalba	2021	Sp	3	after	M	Adult	D	1	Poor	0	0	0	0	0	0	NA	NA	0	0	0	0	0	0	0	0	0
N-00126-21	Unknown	Unknown	0	U	Sant Carles de la Ràpita	Montsià	Tarragona	Delphinus delphis	2021	Sp	3	after	M	Adult	D	0	Good	0	1	1	0	0	0	NA	NA	0	0	1	1	0	0	3	1	2
N-00128-21	Muscular Degeneration	Non-infectious	0	0	Calafell	Baix Penedès	Tarragona	Stenella coeruleoalba	2021	Sp	3	after	M	Adult	D	1	Poor	0	0	0	0	0	0	NA	NA	0	0	1	0	0	0	1	1	0
N-00195-21	Peritonitis	Infectious	1	0	Vilanova i la Geltrú	Garraf	Barcelona	Stenella coeruleoalba	2021	Sp	4	after	F	Adult	D	1	Good	0	0	1	0	0	0	NA	NA	0	0	0	0	0	0	1	0	1
N-00211-21	Encephalomalacia	Non-infectious	0	0	Barcelona	Barcelonès	Barcelona	Stenella coeruleoalba	2021	Sp	5	after	M	Adult	A	0	Poor	0	0	0	0	0	0	NA	NA	0	0	0	0	0	0	0	0	0
N-00334-21	Morbillivirus	Infectious	1	0	Vilassar de Mar	Maresme	Barcelona	Stenella coeruleoalba	2021	Su	8	after	M	Adult	A	1	Good	0	0	1	0	0	0	NA	NA	0	0	0	0	0	0	1	0	1
N-00138-22	Peritonitis	Infectious	1	0	El Prat de Llobregat	Baix Llobregat	Barcelona	Stenella coeruleoalba	2022	Sp	4	after	F	Adult	D	1	Poor	0	0	0	1	0	0	NA	NA	0	0	0	1	0	0	1	0	1
N-00268-22	Mother-calf separation	Non-infectious	0	0	Arenys de Mar	Maresme	Barcelona	Tursiops truncatus	2022	Su	7	after	F	Calf	A	0	Good	0	1	1	0	0	0	NA	NA	0	0	0	1	0	0	2	0	2
N-00333/22	Neurobrucellosis	Infectious	1	0	Deltebre	Baix Ebre	Tarragona	Stenella coeruleoalba	2022	A	9	after	M	Juvenile	A	0	Poor	0	0	0	0	0	0	NA	NA	0	0	0	0	0	0	0	0	0
N-00385/22	Septicaemia	Infectious	1	0	Vilassar de Mar	Maresme	Barcelona	Tursiops truncatus	2022	A	10	after	M	Adult	A	0	Poor	0	0	0	0	0	0	NA	NA	0	0	0	0	1	0	1	0	1
N-00059/23	Bycatch	Bycatch	0	1	Palamós	Baix Empordà	Girona	Tursiops truncatus	2023	W	2	after	M	Juvenile	D	0	Very good	0	1	1	1	1	0	0	0	0	0	0	0	0	0	4	0	4
N-00131/23	Bycatch	Bycatch	0	1	Platja D'Aro	Baix Empordà	Girona	Tursiops truncatus	2023	Sp	4	after	F	Juvenile	D	1	Good	0	1	1	1	1	1	1	1	0	0	0	1	0	0	4	0	4
N-00028/23	Unknown	Unknown	0	U	Port de la Selva, El	Alt Empordà	Girona	Stenella coeruleoalba	2023	W	1	after	F	Juvenile	A	1	Poor	0	1	0	0	0	0	NA	NA	0	0	0	0	0	0	1	0	1
N-00051/23	Unknown	Unknown	0	U	Cadaqués	Alt Empordà	Girona	Stenella coeruleoalba	2023	W	2	after	F	Juvenile	D	1	Poor	0	1	0	0	0	0	NA	NA	0	0	0	0	0	0	1	0	1
N-00062/23	Pulmonary angiomatosis	Non-infectious	0	0	Port de la Selva, El	Alt Empordà	Girona	Stenella coeruleoalba	2023	W	2	after	F	Adult	A	1	Poor	0	0	0	0	0	0	NA	NA	0	0	0	0	0	0	0	0	0
N-00214/23	Septicaemia	Infectious	1	0	Calafell	Baix Penedès	Tarragona	Stenella coeruleoalba	2023	Su	6	after	M	Juvenile	D	0	Poor	0	0	0	0	0	0	NA	NA	0	0	0	0	0	0	0	0	0
N-00215/23	Neurobrucellosis	Infectious	1	0	Sant Pere Pescador	Alt Empordà	Girona	Stenella coeruleoalba	2023	Su	6	after	M	Adult	A	0	Poor	0	0	0	0	0	0	NA	NA	0	0	1	0	0	0	1	1	0
N-00319/23	Mother-calf separation	Non-infectious	0	0	Escala, L'	Alt Empordà	Girona	Stenella coeruleoalba	2023	A	11	after	F	Calf	A	0	Good	0	1	1	0	0	0	NA	NA	0	0	0	1	0	0	2	0	2
N-00353/24	Mother-calf separation	Non-infectious	0	0	Sant Adrià de Besòs	Barcelonès	Barcelona	Grampus griseus	2024	A	10	after	F	Calf	A	0	Poor	0	1	0	0	0	0	0	0	0	0	0	1	0	0	1	0	1
N-00008/24	Bycatch	Bycatch	0	1	Cambrils	Baix Camp	Tarragona	Stenella coeruleoalba	2024	W	1	after	F	Adult	D	1	Good	1	1	1	1	1	1	1	1	0	0	0	0	0	1	6	0	6
N-00063/24	Bycatch	Bycatch	0	1	Vila-Seca	Tarragonès	Tarragona	Stenella coeruleoalba	2024	W	2	after	M	Adult	D	1	Good	1	1	1	1	1	1	1	1	0	0	0	0	0	0	5	0	5
N-00168/24	Bycatch	Bycatch	0	1	Sant Vicenç de Montalt	Maresme	Barcelona	Tursiops truncatus	2024	Sp	4	after	M	Calf	D	1	Good	1	1	1	1	1	1	1	1	0	0	0	0	0	0	5	0	5
N-045/24	Unknown	Unknown	0	U	Port de la Selva, El	Alt Empordà	Girona	Stenella coeruleoalba	2024	W	2	after	M	Adult	A	1	Good	0	1	1	0	0	0	NA	NA	0	0	1	0	0	0	3	1	2
N-058/24	Mother-calf separation	Non-infectious	0	0	Gavà	Baix Llobregat	Barcelona	Stenella coeruleoalba	2024	W	2	after	M	Juvenile	D	1	Poor	0	1	0	0	0	0	NA	NA	0	0	0	0	0	0	1	0	1
N-103/24	Encephalomalacia	Non-infectious	0	0	Badalona	Barcelonès	Barcelona	Stenella coeruleoalba	2024	Sp	3	after	F	Adult	D	1	Poor	0	0	0	0	0	0	NA	NA	0	0	1	0	0	0	1	1	0
N-128/24	Mother-calf separation	Non-infectious	0	0	Pals	Baix Empordà	Girona	Stenella coeruleoalba	2024	Sp	3	after	M	Calf	D	1	Poor	0	1	0	0	0	0	NA	NA	0	0	0	1	0	0	1	0	1
N-253/24	Mycotic meningoencephalitis	Infectious	1	0	Prat de Llobregat, El	Baix Llobregat	Barcelona	Stenella coeruleoalba	2024	Su	6	after	F	Adult	D	1	Poor	0	0	0	0	0	0	NA	NA	0	1	0	1	0	0	1	1	0
